# Supplementary material for: TMBocelot: an omnibus statistical control model optimizing the TMB thresholds with systematic measurement errors
Source: Front Immunol. 2025 Jan 20;15:1514295. doi: 10.3389/fimmu.2024.1514295 (PMC11788372; doi:10.3389/fimmu.2024.1514295)
Supplement: Supplementary Table S1 — The specific patient information in this study. [file Table1.xlsx]

## Sheet: Supplementary_Table_S1
Cancer type	Num. of patient	Sequencing	TMB threshold	Case
NSCLC	57	WES	No definition	Miao, et al, 2018
	68	WES	Median	Hellmann, et al, 2018
	73	WES	Median	Fang, et al, 2019
	240	MSK-IMPACT	Median	Rizvi, et al, 2018

## Sheet: nsclc_57
ID	Sex	OS(Months)	PFS(Months)	PFS Status	Smoker	Cigarette Year	RECIST Response	RECIST	VA Response	ROH Response	Drug Type	Other Concurrent Therapy	OS Status	Mutation Count	CANCER_TYPE
luad_mskcc_2015_15	Male	8.39	8.39	1	Former	34	stable disease	SD	no clinical benefit	clinical benefit	anti-PD-1/anti-PD-L1	no	0	159	adenocarcinoma
luad_mskcc_2015_33	Male	1.78	1.78	0	Former	10	no clinical benefit	PD	no clinical benefit	no clinical benefit	anti-PD-1/anti-PD-L1	no	0	97	adenocarcinoma
luad_mskcc_2015_22	Female	6.48	6.48	0	Former	43.75	stable disease	SD	no clinical benefit	clinical benefit	anti-PD-1/anti-PD-L1	no	0	80	adenocarcinoma
luad_mskcc_2015_9	Male	14.51	14.51	0	Former	80	clinical benefit	PR	clinical benefit	clinical benefit	anti-PD-1/anti-PD-L1	no	0	327	adenocarcinoma
CANSEQU01-0100425	Female	24.18	6.81	0	former	45	clinical benefit	PR	clinical benefit	clinical benefit	anti-PD-1/anti-PD-L1	no	0	204	Adenocarcinoma
luad_mskcc_2015_8	Male	3.98	3.98	1	Former	39	stable disease	SD	no clinical benefit	no clinical benefit	anti-PD-1/anti-PD-L1	no	0	343	squamous cell carcinoma
luad_mskcc_2015_18	Female	9.8	9.8	1	Current	60	clinical benefit	PR	clinical benefit	clinical benefit	anti-PD-1/anti-PD-L1	no	0	256	adenocarcinoma
luad_mskcc_2015_24	Male	1.88	1.88	0	Never	0	no clinical benefit	PD	no clinical benefit	no clinical benefit	anti-PD-1/anti-PD-L1	no	0	106	adenocarcinoma
luad_mskcc_2015_11	Female	4.18	4.18	1	Current	25	clinical benefit	PR	clinical benefit	clinical benefit	anti-PD-1/anti-PD-L1	no	0	268	adenocarcinoma
luad_mskcc_2015_23	Male	1.88	1.88	0	Current	45	no clinical benefit	PD	no clinical benefit	no clinical benefit	anti-PD-1/anti-PD-L1	no	0	95	squamous cell carcinoma
luad_mskcc_2015_2	Female	14.7	14.7	1	Former	58	clinical benefit	PR	clinical benefit	clinical benefit	anti-PD-1/anti-PD-L1	no	0	680	adenocarcinoma
luad_mskcc_2015_16	Male	3.29	3.29	0	Never	0	no clinical benefit	PD	no clinical benefit	no clinical benefit	anti-PD-1/anti-PD-L1	no	0	94	adenocarcinoma
luad_mskcc_2015_12	Female	8.09	8.09	0	Former	52.5	stable disease	SD	no clinical benefit	clinical benefit	anti-PD-1/anti-PD-L1	no	0	312	adenocarcinoma
luad_mskcc_2015_28	Female	3.49	3.49	0	Former	6	stable disease	SD	no clinical benefit	no clinical benefit	anti-PD-1/anti-PD-L1	no	0	81	adenocarcinoma
luad_mskcc_2015_29	Female	6.28	6.28	0	Former	8	stable disease	SD	no clinical benefit	clinical benefit	anti-PD-1/anti-PD-L1	no	0	45	adenocarcinoma
SU2C-1026	Female	7.99	7.99	0	former	12	clinical benefit	PR	clinical benefit	clinical benefit	anti-PD-1/anti-PD-L1	no	1	148	Adenocarcinoma
SU2C-1022	Male	4.47	4.24	0	current	30	stable disease	SD	no clinical benefit	no clinical benefit	anti-PD-1/anti-PD-L1	yes	1	228	Squamous Cell Carcinoma
SU2C-1037	Male	3.91	1.71	0	former	28	stable disease	SD	no clinical benefit	no clinical benefit	anti-PD-1/anti-PD-L1	no	1	159	Adenocarcinoma
SU2C-1038	Female	3.91	1.15	0	never	0	stable disease	SD	no clinical benefit	no clinical benefit	anti-PD-1/anti-PD-L1	no	1	76	Adenocarcinoma
SU2C-1039	Female	58.59	13.75	0	former	10	stable disease	SD	clinical benefit	clinical benefit	anti-PD-1/anti-PD-L1	no	0	206	Squamous Cell Carcinoma
SU2C-1029	Female	13.59	4.7	0	current	50	clinical benefit	PR	clinical benefit	clinical benefit	anti-PD-1/anti-PD-L1	no	1	343	Adenocarcinoma
SU2C-1027	Female	10.72	4.11	0	former	25	stable disease	SD	no clinical benefit	no clinical benefit	anti-PD-1/anti-PD-L1	no	1	122	Adenocarcinoma
SU2C-1030	Female	6.74	3.22	0	never	0	stable disease	SD	no clinical benefit	no clinical benefit	anti-PD-1/anti-PD-L1	no	1	178	Adenocarcinoma
SU2C-1024	Female	32.86	32.86	0	former	15	clinical benefit	PR	clinical benefit	clinical benefit	anti-PD-1/anti-PD-L1	no	0	394	Adenocarcinoma
SU2C-1028	Female	12.63	6.38	0	former	8	stable disease	SD	clinical benefit	clinical benefit	anti-PD-1/anti-PD-L1	no	1	125	Adenocarcinoma
SU2C-1034	Male	5.79	5.59	0	current	30	stable disease	SD	no clinical benefit	no clinical benefit	anti-PD-1/anti-PD-L1	no	1	966	NSCLC NOS
SU2C-1025	Female	1.28	1.28	0	current	45	no clinical benefit	PD	no clinical benefit	no clinical benefit	anti-CTLA-4 + anti-PD-1/PD-L1	no	1	276	Small Cell Lung Cancer
SU2C-1021	Female	24.9	1.32	0	never	0	no clinical benefit	PD	long-term survival	no clinical benefit	anti-PD-1/anti-PD-L1	no	0	170	Adenocarcinoma
SU2C-1035	Male	26.91	4.14	0	former	30	stable disease	SD	clinical benefit	no clinical benefit	anti-PD-1/anti-PD-L1	no	1	134	Adenocarcinoma
LUNG-2630	Male	15.53	7.66	0	former	40	stable disease	SD	clinical benefit	clinical benefit	anti-PD-1/anti-PD-L1	no	1	550	adenocarcinoma
DFCI-11-104	Male	21.71	21.71	1	Current	40	clinical benefit	CR	clinical benefit	clinical benefit	anti-PD-1/anti-PD-L1	no	0	1431	adenocarcinoma
luad_mskcc_2015_5	Male	14.61	14.61	1	Former	40	clinical benefit	PR	clinical benefit	clinical benefit	anti-PD-1/anti-PD-L1	no	0	283	adenocarcinoma
luad_mskcc_2015_13	Male	1.78	1.78	0	Former	37.5	no clinical benefit	PD	no clinical benefit	no clinical benefit	anti-PD-1/anti-PD-L1	no	0	236	adenocarcinoma
luad_mskcc_2015_32	Female	1.88	1.88	0	Current	2.25	no clinical benefit	PD	no clinical benefit	no clinical benefit	anti-PD-1/anti-PD-L1	no	0	74	adenocarcinoma
luad_mskcc_2015_25	Male	1.38	1.38	0	Former	73.5	no clinical benefit	PD	no clinical benefit	no clinical benefit	anti-PD-1/anti-PD-L1	no	0	76	adenocarcinoma
luad_mskcc_2015_20	Female	10.39	10.39	1	Former	60	clinical benefit	PR	clinical benefit	clinical benefit	anti-PD-1/anti-PD-L1	no	0	122	adenocarcinoma
luad_mskcc_2015_6	Female	16.58	16.58	1	Former	21	clinical benefit	PR	clinical benefit	clinical benefit	anti-PD-1/anti-PD-L1	no	0	490	adenocarcinoma
luad_mskcc_2015_27	Male	2.07	2.07	0	Former	20	no clinical benefit	PD	no clinical benefit	no clinical benefit	anti-PD-1/anti-PD-L1	no	0	71	adenocarcinoma
luad_mskcc_2015_1	Female	8.39	8.39	1	Former	36	clinical benefit	PR	clinical benefit	clinical benefit	anti-PD-1/anti-PD-L1	no	0	1227	NSCLC NOS
luad_mskcc_2015_19	Male	27.3	27.3	1	Never	0	clinical benefit	PR	clinical benefit	clinical benefit	anti-PD-1/anti-PD-L1	no	0	260	squamous cell carcinoma
luad_mskcc_2015_10	Female	12.6	12.6	1	Current	25	clinical benefit	PR	clinical benefit	clinical benefit	anti-PD-1/anti-PD-L1	no	0	392	adenocarcinoma
luad_mskcc_2015_21	Male	8.29	8.29	0	Current	15	stable disease	SD	no clinical benefit	clinical benefit	anti-PD-1/anti-PD-L1	no	0	214	adenocarcinoma
luad_mskcc_2015_17	Female	3.39	3.39	0	Former	2.5	no clinical benefit	PD	no clinical benefit	no clinical benefit	anti-PD-1/anti-PD-L1	no	0	107	squamous cell carcinoma
SU2C-1002	Female	15.95	1.91	0	never	0	no clinical benefit	PD	no clinical benefit	no clinical benefit	anti-PD-1/anti-PD-L1	no	0	53	adenocarcinoma
SU2C-1003	Female	4.34	1.84	0	never	0	no clinical benefit	PD	no clinical benefit	no clinical benefit	anti-PD-1/anti-PD-L1	no	1	123	adenocarcinoma
SU2C-1004	Male	11.94	3.65	0	former	22	stable disease	SD	no clinical benefit	no clinical benefit	anti-PD-1/anti-PD-L1	no	1	115	adenocarcinoma
SU2C-1005	Female	11.15	1.12	0	never	0	no clinical benefit	PD	no clinical benefit	no clinical benefit	anti-PD-1/anti-PD-L1	no	1	92	adenocarcinoma
SU2C-1006	Female	5.99	5.99	0	current	50	no clinical benefit	PD	no clinical benefit	no clinical benefit	anti-PD-1/anti-PD-L1	no	0	106	adenocarcinoma
SU2C-1010	Male	9.93	3.91	0	former	16	stable disease	SD	no clinical benefit	no clinical benefit	anti-PD-1/anti-PD-L1	no	1	171	adenocarcinoma
SU2C-1011	Male	5.82	1.84	0	current	25	no clinical benefit	PD	no clinical benefit	no clinical benefit	anti-PD-1/anti-PD-L1	no	1	142	adenocarcinoma
SU2C-1013	Male	1.05	1.05	0	current	20	no clinical benefit	PD	no clinical benefit	no clinical benefit	anti-PD-1/anti-PD-L1	no	1	110	adenocarcinoma
SU2C-1016	Female	14.77	7.57	0	former	50	stable disease	SD	clinical benefit	clinical benefit	anti-PD-1/anti-PD-L1	no	0	185	squamous cell carcinoma
SU2C-1017	Female	14.24	14.24	1	current	68	clinical benefit	PR	clinical benefit	clinical benefit	anti-PD-1/anti-PD-L1	no	0	1180	adenocarcinoma
SU2C-1018	Female	3.16	1.15	0	never	0	no clinical benefit	PD	no clinical benefit	no clinical benefit	anti-PD-1/anti-PD-L1	yes	1	88	adenocarcinoma
SU2C-1020	Female	29.51	29.51	1	never	0	clinical benefit	PR	clinical benefit	clinical benefit	anti-PD-1/anti-PD-L1	no	0	115	adenocarcinoma
luad_mskcc_2015_26	Male	1.88	1.88	0	Never	0	no clinical benefit	PD	no clinical benefit	no clinical benefit	anti-PD-1/anti-PD-L1	no	0	122	adenocarcinoma
luad_mskcc_2015_4	Female	8.29	8.29	0	Never	0	stable disease	SD	no clinical benefit	clinical benefit	anti-PD-1/anti-PD-L1	no	0	107	adenocarcinoma

## Sheet: nsclc_68
PATIENT_ID	AGE_YRS	SEX	SMOKING_STATUS	HISTOLOGY	PDL1_EXP	PFS_MONTHS	PFS_STATUS	BEST_OVERALL_RESPONSE	DURABLE_CLINICAL_BENEFIT	ECOG_PERFORMANCE_STATUS	NONSYNONYMOUS_MUTATION_BURDEN	PREDICTED_NEOANTIGEN_BURDEN
nsclc_mskcc_2018p1	70	Female	Former	Non-Squamous	2	1.4127	1:Event	PD	No Durable Benefit	0	60	160
nsclc_mskcc_2018p2	72	Male	Former	Squamous	98	6.8008	1:Event	PR	Durable Clinical Benefit	0	210	216
nsclc_mskcc_2018p3	61	Female	Never	Non-Squamous	80	1.4784	0:Censor	SD	No Durable Benefit	1	12	32
nsclc_mskcc_2018p4	64	Male	Current	Squamous	2	3.7782	1:Event	SD	No Durable Benefit	1	111	263
nsclc_mskcc_2018p5	57	Male	Never	Non-Squamous	0	7.5565	1:Event	SD	Durable Clinical Benefit	0	135	451
nsclc_mskcc_2018p6	67	Female	Former	Non-Squamous	0	3.7125	1:Event	SD	No Durable Benefit	0	50	214
nsclc_mskcc_2018p7	56	Male	Former	Squamous	45	38.6037	0:Censor	PR	Durable Clinical Benefit	1	232	288
nsclc_mskcc_2018p8	58	Male	Former	Non-Squamous	90	2.9897	1:Event	SD	No Durable Benefit	0	162	510
nsclc_mskcc_2018p9	68	Female	Former	Non-Squamous	10	7.7536	1:Event	SD	Durable Clinical Benefit	1	82	341
nsclc_mskcc_2018p10	72	Male	Former	Squamous	25	5.4209	1:Event	SD	No Durable Benefit	1	239	780
nsclc_mskcc_2018p11	58	Female	Never	Non-Squamous	0	7.8193	1:Event	SD	Durable Clinical Benefit	0	31	15
nsclc_mskcc_2018p12	82	Male	Former	Non-Squamous	45	26.152	0:Censor	PR	Durable Clinical Benefit	1	212	524
nsclc_mskcc_2018p13	76	Male	Never	Non-Squamous		23.9507	1:Event	SD	Durable Clinical Benefit	0	54	125
nsclc_mskcc_2018p14	43	Female	Former	Non-Squamous	1	1.6756	1:Event	PD	No Durable Benefit	1	38	37
nsclc_mskcc_2018p15	53	Female	Current	Non-Squamous	0	0.0329	0:Censor	PD	No Durable Benefit	1	219	192
nsclc_mskcc_2018p16	67	Male	Never	Non-Squamous	0	3.6468	1:Event	SD	No Durable Benefit	1	19	20
nsclc_mskcc_2018p17	68	Female	Never	Non-Squamous	75	12.0903	1:Event	SD	Durable Clinical Benefit	1	7	24
nsclc_mskcc_2018p18	69	Female	Former	Non-Squamous	3	29.7331	0:Censor	PR	Durable Clinical Benefit	1	727	1858
nsclc_mskcc_2018p19	59	Male	Former	Non-Squamous	3	28.7803	0:Censor	PR	Durable Clinical Benefit	0	711	1867
nsclc_mskcc_2018p20	54	Male	Current	Non-Squamous	1	1.4456	1:Event	PD	No Durable Benefit	0	146	404
nsclc_mskcc_2018p21	74	Female	Former	Non-Squamous	2	21.5852	0:Censor	CR	Durable Clinical Benefit	0	274	741
nsclc_mskcc_2018p22	72	Male	Former	Non-Squamous	0	2.4969	1:Event	PD	No Durable Benefit	1	124	311
nsclc_mskcc_2018p23	75	Female	Former	Non-Squamous	3	7.9836	1:Event	PR	Durable Clinical Benefit	1	195	294
nsclc_mskcc_2018p24	85	Female	Former	Non-Squamous	0	2.2669	1:Event	PD	No Durable Benefit	0	41	98
nsclc_mskcc_2018p25	65	Male	Former	Non-Squamous	10	22.1437	1:Event	SD	Durable Clinical Benefit	0	321	502
nsclc_mskcc_2018p26	60	Female	Current	Non-Squamous	5	23	0:Censor	PR	Durable Clinical Benefit	1	1200	3017
nsclc_mskcc_2018p27	55	Male	Current	Non-Squamous		4.1068	1:Event	SD	No Durable Benefit	0	150	292
nsclc_mskcc_2018p28	77	Female	Former	Non-Squamous	85	17.0513	1:Event	SD	Durable Clinical Benefit	0	160	330
nsclc_mskcc_2018p29	50	Female	Current	Non-Squamous	0	2.5955	1:Event	PD	No Durable Benefit	0	406	693
nsclc_mskcc_2018p30	75	Male	Former	Squamous	35	21.191	0:Censor	PR	Durable Clinical Benefit	1	182	285
nsclc_mskcc_2018p31	67	Female	Current	Non-Squamous	7	2.3326	1:Event	PD	No Durable Benefit	1	158	367
nsclc_mskcc_2018p32	50	Female	Former	Non-Squamous	80	18.9897	0:Censor	CR	Durable Clinical Benefit	1	363	781
nsclc_mskcc_2018p33	74	Male	Former	Squamous	0	21.6181	0:Censor	PR	Durable Clinical Benefit	0	309	804
nsclc_mskcc_2018p34	76	Male	Former	Non-Squamous	80	22.34	0:Censor	PR	Durable Clinical Benefit	0	33	99
nsclc_mskcc_2018p35	66	Female	Former	Non-Squamous		2.3326	1:Event	PD	No Durable Benefit	1	77	153
nsclc_mskcc_2018p36	62	Female	Former	Non-Squamous	0	13.3388	1:Event	SD	Durable Clinical Benefit	0	89	372
nsclc_mskcc_2018p37	57	Female	Former	Non-Squamous	95	19.0226	0:Censor	PR	Durable Clinical Benefit	0	184	525
nsclc_mskcc_2018p38	66	Male	Former	Non-Squamous		7.8193	1:Event	PR	Durable Clinical Benefit	1	138	302
nsclc_mskcc_2018p39	68	Female	Never	Non-Squamous	25	0.03	0:Censor	NE	No Durable Benefit	1	8	0
nsclc_mskcc_2018p40	73	Male	Former	Non-Squamous	3	8.115	1:Event	PR	Durable Clinical Benefit	1	272	145
nsclc_mskcc_2018p41	53	Male	Former	Non-Squamous	0	13.5359	0:Censor	CR	Durable Clinical Benefit	0	840	2852
nsclc_mskcc_2018p42	59	Male	Former	Non-Squamous	10	3.9425	1:Event	SD	No Durable Benefit	1	18	60
nsclc_mskcc_2018p43	58	Female	Former	Non-Squamous	0	5.0924	1:Event	SD	No Durable Benefit	1	261	517
nsclc_mskcc_2018p44	63	Male	Former	Squamous	10	0.3285	1:Event	NE	No Durable Benefit	1	78	121
nsclc_mskcc_2018p45	56	Male	Never	Squamous	13	2.2341	1:Event	NE	No Durable Benefit	1	99	191
nsclc_mskcc_2018p46	69	Male	Former	Squamous	60	3.3183	1:Event	SD	No Durable Benefit	1	312	1256
nsclc_mskcc_2018p47	66	Male	Former	Squamous	15	2.1027	1:Event	PD	No Durable Benefit	1	556	920
nsclc_mskcc_2018p48	51	Male	Never	Squamous	0	2.2998	0:Censor	SD	No Durable Benefit	1	107	248
nsclc_mskcc_2018p49	55	Female	Never	Non-Squamous	0	11.6632	1:Event	SD	Durable Clinical Benefit	0	65	218
nsclc_mskcc_2018p50	63	Male	Former	Squamous	0	10.6119	1:Event	SD	Durable Clinical Benefit	1	135	327
nsclc_mskcc_2018p51	56	Female	Former	Non-Squamous	0	29.9302	0:Censor	PR	Durable Clinical Benefit	1	1175	3170
nsclc_mskcc_2018p52	67	Male	Former	Non-Squamous	0	30.3244	0:Censor	PR	Durable Clinical Benefit	0	51	79
nsclc_mskcc_2018p53	46	Female	Former	Non-Squamous	4	1.3799	1:Event	PD	No Durable Benefit	1	209	347
nsclc_mskcc_2018p54	42	Female	Current	Non-Squamous	0	5.1581	1:Event	SD	No Durable Benefit	1	358	1628
nsclc_mskcc_2018p55	71	Male	Former	Non-Squamous	0	2.1027	1:Event	PD	No Durable Benefit	1	188	447
nsclc_mskcc_2018p56	63	Female	Former	Non-Squamous	0	6.5051	1:Event	SD	Durable Clinical Benefit	0	163	321
nsclc_mskcc_2018p57	61	Female	Former	Non-Squamous	0	2.037	1:Event	PD	No Durable Benefit	0	114	412
nsclc_mskcc_2018p58	56	Female	Never	Non-Squamous	15	1.8727	1:Event	NE	No Durable Benefit	1	122	322
nsclc_mskcc_2018p59	56	Female	Never	Non-Squamous	20	2.3326	1:Event	PD	No Durable Benefit	0	49	27
nsclc_mskcc_2018p60	73	Female	Former	Non-Squamous	15	24.3121	0:Censor	PR	Durable Clinical Benefit	0	1358	4350
nsclc_mskcc_2018p61	72	Male	Former	Non-Squamous	0	1.7084	1:Event	NE	No Durable Benefit	1	501	1338
nsclc_mskcc_2018p62	87	Male	Never	Non-Squamous	20	22.9979	1:Event	PR	Durable Clinical Benefit	0	1336	2297
nsclc_mskcc_2018p63	75	Male	Former	Squamous	90	21.8809	0:Censor	PR	Durable Clinical Benefit	1	11	52
nsclc_mskcc_2018p64	74	Female	Current	Non-Squamous	10	20.0411	0:Censor	PR	Durable Clinical Benefit	0	26	124
nsclc_mskcc_2018p65	69	Female	Never	Non-Squamous	0	4.7639	0:Censor	SD	No Durable Benefit	1	46	120
nsclc_mskcc_2018p66	76	Male	Former	Squamous	0	0.0329	0:Censor	NE	No Durable Benefit	1	192	425
nsclc_mskcc_2018p67	71	Female	Former	Squamous	3	2.5298	1:Event	PD	No Durable Benefit	1	34	120
nsclc_mskcc_2018p68	61	Male	Former	Non-Squamous	5	7.9507	1:Event	SD	Durable Clinical Benefit	1	459	2178
nsclc_mskcc_2018p69	67	Female	Former	Non-Squamous	10	2.6283	1:Event	PD	No Durable Benefit	0	47	136
nsclc_mskcc_2018p70	83	Male	Former	Squamous		1.2813	1:Event	NE	No Durable Benefit	1	261	1040
nsclc_mskcc_2018p71	71	Female	Former	Non-Squamous	25	3.5154	1:Event	SD	No Durable Benefit	1	14	48
nsclc_mskcc_2018p72	47	Male	Never	Non-Squamous	20	2.2998	1:Event	PD	No Durable Benefit	1	19	9
nsclc_mskcc_2018p73	57	Female	Former	Non-Squamous	3	16.46	0:Censor	PR	Durable Clinical Benefit	0	1097	2051
nsclc_mskcc_2018p74	42	Male	Former	Non-Squamous	15	7.9836	1:Event	SD	Durable Clinical Benefit	1	625	1295
nsclc_mskcc_2018p75	51	Female	Former	Non-Squamous	0	14.883	0:Censor	CR	Durable Clinical Benefit	1	307	594

## Sheet: nsclc_73
Patient ID	Gender	Age (years)	Smoking history	Best overall response	DCB/NDB	Histology	Stage	Drug	Line of therapy	PD_status	PFS	TMB by WES	ALK fusion	EGFR activating	ERBB2 activating	ITH
P01	male	55	current/former	SD	DCB	Adenocarcinoma	IV	Atezolizumab	2	1	333	1528	Negative	Negative	Negative	0
P02	male	44	current/former	PR	DCB	Adenocarcinoma	IV	Nivo	NA	0	889	509	Negative	Negative	Negative	0.2
P03	male	56	current/former	PD	NDB	Adenocarcinoma	IV	SHR1210	2	1	50	449	Negative	Negative	Positive	0
P04	male	59	current/former	SD	DCB	Squamous carcinoma	IV	Pembro	>2	1	189	421	Negative	Negative	Negative	0.13
P05	male	59	never	SD	NDB	Squamous carcinoma	IV	Pembro	2	1	108	377	Negative	Negative	Negative	0.01
P06	male	61	current/former	SD	NDB	Squamous carcinoma	IV	SHR1210	2	1	160	322	Negative	Negative	Negative	0.09
P07	male	58	current/former	PD	NDB	Squamous carcinoma	IV	Pembro	>2	1	63	311	Negative	Negative	Negative	0.08
P08	male	60	current/former	PD	NDB	Squamous carcinoma	IV	Pembro	>2	1	64	308	Negative	Negative	Negative	0.01
P09	male	44	never	PD	NDB	Adenocarcinoma	IV	SHR1210	>2	1	33	299	Negative	Positive	Positive	0.19
P10	male	57	never	PD	NDB	Adenocarcinoma	IV	SHR1210	>2	1	57	265	Negative	Negative	Negative	0.9
P11	male	61	current/former	PD	NDB	Squamous carcinoma	IV	Pembro	NA	1	60	258	Negative	Negative	Negative	0.17
P12	male	53	current/former	PR	DCB	Adenocarcinoma	IV	Nivo	2	1	226	242	Negative	Negative	Negative	0.16
P13	male	52	current/former	SD	NDB	Squamous carcinoma	IV	SHR1210	>2	0	126	240	Negative	Negative	Negative	0.2
P14	male	55	current/former	SD	DCB	Squamous carcinoma	IV	Pembro	>2	1	252	234	Negative	Negative	Negative	0.33
P15	male	63	current/former	PD	NDB	Squamous carcinoma	IV	SHR1210	2	1	51	231	Negative	Negative	Negative	0.07
P16	male	70	never	SD	NDB	Adenocarcinoma	IV	Nivo	2	1	123	221	Negative	p.Q820Rfs*6	Negative	NA
P17	male	48	current/former	PR	DCB	Adenocarcinoma	IV	Pembro	>2	1	127	214	Negative	p.C215S	Negative	0.06
P18	male	59	current/former	SD	NDB	Adenocarcinoma	IV	Pembro	>2	1	130	210	Negative	Negative	Negative	0.12
P19	male	61	current/former	PD	NDB	Adenocarcinoma	IV	Nivo	NA	1	61	204	Negative	Negative	Negative	0.48
P20	male	60	never	SD	NDB	Squamous carcinoma	IV	Nivo	2	1	110	204	Negative	Negative	Negative	0.14
P21	male	64	current/former	PR	DCB	Squamous carcinoma	IV	Pembro	NA	0	503	197	Negative	Negative	Negative	0.12
P22	male	73	current/former	SD	DCB	Adenocarcinoma	IV	Nivo	2	1	378	190	Negative	Negative	Negative	0.04
P23	male	51	current/former	PR	DCB	Adenocarcinoma	IV	SHR1210	>2	1	674	182	Negative	Negative	Negative	0.02
P24	male	62	current/former	PR	DCB	Adenocarcinoma	IV	Pembro	>2	0	637	161	Negative	Negative	Negative	0.38
P25	female	42	never	CR	DCB	Squamous carcinoma	IV	SHR1210	>2	1	673	157	Negative	Negative	Negative	0.96
P26	female	49	never	PR	DCB	Adenocarcinoma	IV	Nivo	2	1	76	145	Negative	Negative	Negative	1
P27	male	66	current/former	PR	DCB	Adenocarcinoma	IV	Pembro	2	1	372	139	Negative	Negative	Negative	0.06
P28	male	49	current/former	PD	NDB	Squamous carcinoma	IIIB	Pembro	>2	1	60	129	Negative	Negative	Negative	1
P29	male	66	current/former	PD	NDB	Squamous carcinoma	IV	Nivo	2	1	52	126	Negative	Negative	Negative	NA
P30	female	28	current/former	PD	NDB	Adenocarcinoma	IV	Pembro	NA	1	50	119	Negative	Negative	Negative	0.97
P31	male	60	never	PD	NDB	Squamous carcinoma	IV	SHR1210	>2	1	51	110	Negative	Negative	Negative	0.9
P32	female	51	never	PD	NDB	Adenocarcinoma	IV	Pembro	2	1	65	108	Negative	Positive	Negative	0.2
P33	female	60	never	PD	NDB	Adenocarcinoma	IV	Pembro	>2	1	18	101	Negative	Negative	Positive	0.94
P34	female	39	never	PR	DCB	Adenocarcinoma	IV	SHR1210	2	1	332	100	Positive	Negative	p.D502E	0
P35	male	67	current/former	PD	NDB	Squamous carcinoma	IV	Pembro	>2	1	60	93	Negative	Negative	Negative	0.95
P36	male	58	current/former	SD	NDB	Squamous carcinoma	IV	SHR1210	>2	1	161	91	Negative	Negative	Negative	0.39
P37	male	63	current/former	PD	NDB	Adenocarcinoma	IV	Pembro	NA	1	65	87	Negative	Negative	Negative	0
P38	male	38	never	SD	DCB	Adenocarcinoma	IV	Pembro	2	1	256	86	Positive	Negative	Negative	0.98
P39	female	38	never	PD	NDB	Adenocarcinoma	IV	SHR1210	>2	1	51	72	Negative	Positive	Negative	0.99
P40	female	64	never	PD	NDB	Adenocarcinoma	IV	SHR1210	>2	1	34	72	Negative	Positive	Negative	0.84
P41	female	50	never	PD	NDB	NA	IV	SHR1210	2	1	26	71	Negative	Negative	Negative	0.92
P42	male	44	never	SD	NDB	Adenocarcinoma	IV	SHR1210	>2	1	174	70	Negative	Negative	Negative	0.97
P43	male	48	never	PD	NDB	Adenocarcinoma	IV	Nivo	>2	1	15	68	Negative	Negative	Positive	0.92
P44	male	59	current/former	PR	DCB	Adenocarcinoma	IV	Pembro	>2	1	315	68	Negative	Negative	Negative	0
P45	male	47	never	SD	NDB	Adenocarcinoma	IV	Nivo	NA	1	91	66	Negative	Negative	Negative	0.98
P46	male	52	current/former	PD	NDB	Adenocarcinoma	IV	Pembro	>2	1	63	66	Negative	Positive	Negative	0.93
P47	female	42	never	PD	NDB	Adenocarcinoma	IV	Pembro	2	1	54	66	Negative	Negative	Negative	0.99
P48	female	51	never	SD	NDB	Adenocarcinoma	IV	Pembro	>2	1	130	66	Positive	Negative	Negative	0.87
P49	female	29	never	PD	NDB	Adenocarcinoma	IV	Nivo	2	1	43	65	Negative	Negative	Negative	0.93
P50	male	65	current/former	PR	DCB	Squamous carcinoma	IV	Pembro	NA	0	466	61	Negative	Negative	Negative	0
P51	female	64	never	SD	NDB	Adenocarcinoma	IV	Pembro	>2	1	129	57	Negative	Positive	Negative	0.92
P52	female	58	never	PD	NDB	Adenocarcinoma	IV	Nivo	2	1	35	56	Negative	Negative	Positive	0.97
P53	male	37	never	PD	NDB	Adenocarcinoma	IV	Pembro	>2	1	63	54	Negative	Negative	Positive	0.31
P54	female	42	never	PD	NDB	Squamous carcinoma	IV	Atezolizumab	>2	1	40	52	Negative	Negative	Negative	0.85
P55	male	60	current/former	PD	NDB	Squamous carcinoma	IV	Atezolizumab	NA	1	39	46	Negative	Negative	Negative	0.99
P56	male	68	current/former	SD	NDB	Squamous carcinoma	IV	Atezolizumab	NA	1	125	46	Negative	Negative	Negative	NA
P57	female	59	never	PD	NDB	NA	IV	Pembro	2	1	63	45	Negative	Negative	Negative	0.54
P58	male	54	never	SD	DCB	Adenocarcinoma	IV	Pembro	NA	1	401	41	Negative	Negative	Negative	0.25
P59	female	39	never	PD	NDB	Squamous carcinoma	IV	SHR1210	2	1	56	39	Negative	Negative	Negative	0
P60	male	41	never	PD	NDB	Adenocarcinoma	IV	Pembro	2	1	61	38	Negative	Positive	Negative	0.87
P61	female	66	never	SD	NDB	NA	IV	Pembro	>2	1	63	38	Negative	Negative	Negative	0.94
P62	male	45	never	PD	NDB	NA	IV	Nivo	>2	1	42	38	Negative	Negative	Negative	0.24
P63	female	71	never	PD	NDB	Adenocarcinoma	IV	Pembro	NA	1	55	36	Negative	Negative	Negative	0.63
P64	female	40	never	PD	NDB	Adenocarcinoma	IV	Pembro	>2	1	40	33	Negative	Negative	Negative	0
P65	male	45	current/former	PD	NDB	NA	IV	SHR1210	2	1	53	32	Negative	Negative	Negative	0
P66	male	52	never	PD	NDB	Adenocarcinoma	IV	Pembro	2	1	35	28	Negative	Negative	Negative	0.57
P67	female	39	never	PD	NDB	NA	IV	Nivo	NA	1	38	27	Negative	Negative	Negative	0.49
P68	male	55	never	PR	DCB	Adenocarcinoma	IV	SHR1210	2	1	247	26	Negative	Negative	Positive	0.42
P69	male	47	current/former	PD	NDB	Adenocarcinoma	IV	Pembro	>2	1	63	17	Negative	Negative	Negative	0.98
P70	male	51	current/former	PR	DCB	Squamous carcinoma	IV	Pembro	2	1	194	16	Negative	Negative	Negative	0.9
P71	male	62	current/former	PD	NDB	Adenocarcinoma	IV	Pembro	>2	1	32	16	Negative	Negative	Negative	0.97
P72	male	60	current/former	SD	NDB	Adenocarcinoma	IV	Atezolizumab	NA	1	63	13	Negative	Negative	Negative	0.98
P73	female	53	never	PD	NDB	Adenocarcinoma	IV	SHR1210	>2	1	51	4	Negative	Negative	Negative	NA

## Sheet: nsclc_240
#Patient Identifier	Gene Panel	Mutation Rate	Oncotree Code	Sex	Age	Smoker	Lines of treatment	Treatment Type	PFS(Months)	Status	RR	DCB
P-0000012	IMPACT341	30.6122	LUAD	Female	58	Ever	1	Combination	27.2	0	CR	YES
P-0000082	IMPACT341	1.02041	LUAD	Male	60	Ever	4	Monotherapy	14.5	1	PR	YES
P-0000208	IMPACT341	2.04082	LUAD	Female	68	Ever	1	Monotherapy	4.17	1	SD	NO
P-0000235	IMPACT341	8.16327	LUSC	Male	77	Ever	3	Monotherapy	0.6	1	PD	NO
P-0000299	IMPACT341	7.14286	LUNE	Male	66	Ever	2	Combination	1.63	1	PD	NO
P-0000302	IMPACT468	7.37705	LUSC	Male	67	Ever	3	Monotherapy	4.93	0	PR	NE
P-0000363	IMPACT341	11.2245	LUSC	Male	71	Never	2	Monotherapy	1.2	1	PD	NO
P-0000458	IMPACT341	1.02041	LUAD	Male	66	Ever	6	Monotherapy	1.73	1	PD	NO
P-0000563	IMPACT341	3.06122	LUAD	Male	42	Never	1	Monotherapy	1.5	1	PD	NO
P-0000604	IMPACT341	4.08163	LUAD	Male	57	Never	1	Combination	11.83	1	SD	YES
P-0000670	IMPACT341	6.12245	LUAD	Female	49	Ever	1	Combination	2.33	1	SD	NO
P-0000681	IMPACT410	22.6415	LUAD	Female	68	Ever	3	Monotherapy	5.47	1	SD	NO
P-0000689	IMPACT410	2.83019	LUAD	Male	58	Ever	6	Monotherapy	2.57	1	PD	NO
P-0000731	IMPACT341	6.12245	LUAD	Female	73	Ever	1	Monotherapy	10	1	SD	YES
P-0000826	IMPACT341	4.08163	LUSC	Male	64	Ever	1	Combination	3.8	1	SD	NO
P-0000894	IMPACT341	6.12245	LUAD	Male	79	Never	3	Monotherapy	5.27	1	SD	NO
P-0000913	IMPACT410	3.77358	LUAD	Female	58	Never	7	Monotherapy	3.5	1	PD	NO
P-0000978	IMPACT410	8.49057	LUAD	Female	59	Never	3	Monotherapy	2.1	1	PD	NO
P-0001093	IMPACT341	11.2245	LUAD	Male	65	Ever	1	Combination	22.43	1	SD	YES
P-0001121	IMPACT341	1.02041	LUNE	Female	44	Ever	2	Monotherapy	1.17	1	PD	NO
P-0001171	IMPACT341	91.8367	LUAD	Male	53	Ever	2	Monotherapy	13.17	1	PR	YES
P-0001340	IMPACT341	6.12245	NSCLC	Male	62	Ever	3	Monotherapy	5.33	1	SD	NO
P-0001365	IMPACT341	11.2245	LUAD	Male	71	Ever	3	Monotherapy	1.87	1	PD	NO
P-0001385	IMPACT341	13.2653	LUAD	Female	50	Ever	1	Combination	30.43	0	CR	YES
P-0001633	IMPACT341	4.08163	LUAD	Female	55	Never	3	Monotherapy	0.67	1	PD	NO
P-0001665	IMPACT341	1.02041	LUAD	Female	48	Never	6	Monotherapy	3.07	1	PD	NO
P-0001830	IMPACT341	11.2245	LUAD	Female	74	Ever	2	Combination	4.63	1	PR	NO
P-0001836	IMPACT341	23.4694	LUAD	Female	60	Ever	2	Monotherapy	1.77	1	PD	NO
P-0001867	IMPACT341	13.2653	LUAD	Male	70	Ever	3	Monotherapy	4.2	1	SD	NO
P-0001955	IMPACT341	2.04082	LUAD	Female	31	Never	3	Monotherapy	3.03	1	PD	NO
P-0001977	IMPACT341	9.18367	LUAD	Male	80	Ever	2	Monotherapy	1.3	1	PD	NO
P-0002028	IMPACT341	6.12245	LUSC	Female	64	Ever	3	Monotherapy	25.03	0	PR	YES
P-0002151	IMPACT341	9.18367	LUAD	Female	71	Ever	3	Monotherapy	9.6	1	PR	YES
P-0002160	IMPACT341	12.2449	LUAD	Male	66	Ever	3	Monotherapy	1.27	1	PD	NO
P-0002225	IMPACT410	2.83019	LUSC	Male	71	Never	2	Monotherapy	2.57	1	SD	NO
P-0002247	IMPACT341	19.3878	LUAD	Female	69	Ever	3	Monotherapy	2.77	1	PD	NO
P-0002252	IMPACT341	15.3061	LUSC	Female	73	Ever	2	Monotherapy	4.27	1	PR	NO
P-0002295	IMPACT341	4.08163	LUAD	Female	75	Never	7	Monotherapy	1.93	1	PD	NO
P-0002320	IMPACT341	6.12245	LUAD	Male	57	Never	2	Monotherapy	1.77	1	SD	NO
P-0002351	IMPACT341	7.14286	LUSC	Female	74	Ever	3	Monotherapy	5.37	1	SD	NO
P-0002444	IMPACT341	16.3265	LUAD	Male	66	Ever	3	Monotherapy	2.1	1	PD	NO
P-0002485	IMPACT341	3.06122	LUSC	Male	43	Ever	1	Monotherapy	7.5	1	SD	YES
P-0002546	IMPACT341	2.04082	LUAD	Male	67	Ever	1	Combination	7.9	1	PR	YES
P-0002559	IMPACT341	1.02041	LUAD	Female	37	Never	1	Monotherapy	1.07	1	PD	NO
P-0002637	IMPACT341	17.3469	LUNE	Male	53	Ever	1	Combination	27.6	0	CR	YES
P-0002639	IMPACT341	11.2245	LUAD	Female	67	Ever	2	Monotherapy	8.1	0	PR	YES
P-0002731	IMPACT410	9.43396	LUAD	Female	64	Ever	2	Monotherapy	15.03	0	PR	YES
P-0002751	IMPACT341	2.04082	LUAD	Female	68	Ever	1	Monotherapy	4.43	1	SD	NO
P-0002758	IMPACT341	32.6531	NSCLC	Male	62	Ever	3	Monotherapy	1.8	1	PD	NO
P-0002766	IMPACT341	6.12245	LUAD	Female	66	Ever	2	Monotherapy	1.57	1	PD	NO
P-0002794	IMPACT410	8.49057	LUAD	Female	61	Ever	2	Monotherapy	15.97	1	PR	YES
P-0002806	IMPACT341	4.08163	LUAD	Male	80	Ever	1	Monotherapy	8.3	1	PR	YES
P-0002826	IMPACT341	13.2653	LUAD	Female	61	Ever	3	Monotherapy	1.57	1	PD	NO
P-0002874	IMPACT341	13.2653	LUAD	Female	55	Ever	4	Monotherapy	1.03	1	PD	NO
P-0002890	IMPACT341	6.12245	LUAD	Female	40	Never	4	Monotherapy	0.37	1	PD	NO
P-0002905	IMPACT341	5.10204	LUAD	Male	73	Ever	3	Monotherapy	1.63	1	PD	NO
P-0002912	IMPACT341	2.04082	LUAD	Male	22	Never	3	Combination	4.33	1	SD	NO
P-0002917	IMPACT341	6.12245	LUAD	Female	51	Ever	2	Monotherapy	2.57	1	PD	NO
P-0002921	IMPACT341	13.2653	LUAD	Female	73	Ever	2	Monotherapy	6.63	1	SD	YES
P-0002965	IMPACT341	7.14286	LUSC	Male	56	Ever	1	Monotherapy	1.17	1	PD	NO
P-0002969	IMPACT341	20.4082	LUAD	Male	56	Ever	4	Monotherapy	0.73	1	PD	NO
P-0003017	IMPACT341	4.08163	LUAD	Female	81	Never	5	Monotherapy	6.13	1	SD	YES
P-0003034	IMPACT410	13.2075	LUAD	Male	80	Ever	4	Monotherapy	3.6	1	SD	NO
P-0003119	IMPACT410	12.2642	LUAD	Male	53	Ever	5	Monotherapy	5.57	1	SD	NO
P-0003132	IMPACT410	34.9057	LUSC	Female	67	Ever	2	Monotherapy	1.83	1	SD	NO
P-0003157	IMPACT410	5.66038	LUSC	Male	63	Never	2	Monotherapy	0.77	1	PD	NO
P-0003229	IMPACT410	48.1132	LUAD	Male	60	Ever	6	Monotherapy	19.77	0	PR	YES
P-0003275	IMPACT410	2.83019	LUAD	Male	69	Ever	2	Monotherapy	5.53	1	SD	NO
P-0003322	IMPACT410	2.83019	LUAD	Female	73	Never	4	Combination	4.23	0	SD	NE
P-0003347	IMPACT410	15.0943	LUSC	Male	58	Ever	2	Monotherapy	6.17	1	SD	YES
P-0003368	IMPACT410	8.49057	LUAD	Female	57	Ever	1	Combination	30.47	0	PR	YES
P-0003495	IMPACT410	3.77358	LUAD	Female	92	Never	5	Monotherapy	8.67	1	SD	YES
P-0003562	IMPACT410	34.9057	LUAD	Female	60	Ever	1	Monotherapy	9.2	1	SD	YES
P-0003584	IMPACT410	10.3774	LUAD	Male	59	Ever	1	Monotherapy	8.33	1	SD	YES
P-0003735	IMPACT410	0.943396	LUAD	Female	68	Ever	3	Monotherapy	0.87	1	PD	NO
P-0003738	IMPACT410	4.71698	LUAD	Female	57	Never	2	Monotherapy	10.4	1	PR	YES
P-0003782	IMPACT410	2.83019	LUAD	Male	58	Ever	2	Monotherapy	3.1	1	SD	NO
P-0003869	IMPACT410	52.8302	LUAD	Female	66	Ever	1	Monotherapy	5.47	1	SD	NO
P-0003913	IMPACT341	3.06122	LUAD	Female	44	Never	5	Monotherapy	0.4	1	PD	NO
P-0003964	IMPACT341	9.18367	LUAD	Male	73	Ever	3	Monotherapy	2.8	1	PD	NO
P-0003970	IMPACT410	1.88679	LUAD	Female	47	Never	5	Monotherapy	5.83	0	PR	NE
P-0004020	IMPACT410	4.71698	LUAD	Female	58	Ever	1	Combination	5.13	1	SD	NO
P-0004054	IMPACT410	13.2075	LUAD	Male	61	Ever	2	Monotherapy	3.17	1	SD	NO
P-0004232	IMPACT410	6.60377	LUAD	Male	75	Ever	5	Monotherapy	4.63	1	PD	NO
P-0004279	IMPACT410	2.83019	LUAD	Female	59	Never	3	Monotherapy	1.8	1	PD	NO
P-0004436	IMPACT410	5.66038	LUAD	Male	75	Ever	2	Monotherapy	1.83	1	PD	NO
P-0004442	IMPACT410	33.0189	LUAD	Male	62	Ever	1	Monotherapy	3.3	1	PD	NO
P-0004463	IMPACT410	6.60377	LUAD	Male	82	Never	2	Monotherapy	1.57	1	PD	NO
P-0004472	IMPACT410	14.1509	LUAD	Female	62	Ever	2	Monotherapy	4	1	SD	NO
P-0004495	IMPACT410	8.49057	LUSC	Male	40	Ever	2	Monotherapy	1.07	1	PD	NO
P-0004517	IMPACT410	14.1509	LUSC	Male	67	Never	2	Monotherapy	1.67	1	PD	NO
P-0004588	IMPACT410	3.77358	LUAD	Male	73	Ever	3	Monotherapy	20.2	0	PR	YES
P-0004701	IMPACT410	18.8679	NSCLC	Female	52	Ever	2	Monotherapy	20	0	PR	YES
P-0004752	IMPACT410	0.943396	LUAD	Male	86	Never	3	Monotherapy	1.8	1	PD	NO
P-0004759	IMPACT410	1.88679	LUAD	Female	63	Ever	2	Monotherapy	0.67	1	PD	NO
P-0004827	IMPACT410	8.49057	LUSC	Male	58	Ever	1	Monotherapy	10.47	1	SD	YES
P-0004890	IMPACT410	11.3208	LUAD	Female	69	Ever	2	Monotherapy	1.83	1	PD	NO
P-0004961	IMPACT410	4.71698	LUAD	Female	69	Ever	3	Monotherapy	4.37	1	SD	NO
P-0004996	IMPACT410	2.83019	LUSC	Male	54	Never	1	Combination	1.83	1	PD	NO
P-0005048	IMPACT410	3.77358	LUAD	Female	68	Never	1	Combination	15.07	1	SD	YES
P-0005115	IMPACT410	1.88679	LUSC	Male	55	Ever	2	Monotherapy	1.83	1	PD	NO
P-0005289	IMPACT410	9.43396	LUAD	Male	67	Ever	3	Monotherapy	1.23	1	PD	NO
P-0005295	IMPACT410	3.77358	LUAD	Male	73	Ever	3	Monotherapy	16.9	1	SD	YES
P-0005320	IMPACT410	7.54717	LUAD	Male	47	Ever	2	Monotherapy	6.57	1	SD	YES
P-0005510	IMPACT410	5.66038	LUAD	Male	67	Ever	4	Monotherapy	21.13	1	PR	YES
P-0005629	IMPACT410	5.66038	LUAD	Female	81	Ever	2	Monotherapy	1.73	1	PD	NO
P-0005721	IMPACT410	6.60377	LUAD	Male	79	Ever	2	Monotherapy	10.43	1	SD	YES
P-0005752	IMPACT410	3.77358	LUAD	Male	64	Ever	5	Monotherapy	1.8	1	PD	NO
P-0005792	IMPACT410	10.3774	LUSC	Male	59	Ever	2	Monotherapy	3.23	1	PD	NO
P-0005848	IMPACT410	16.0377	LUAD	Female	81	Ever	2	Monotherapy	8.63	0	SD	YES
P-0005898	IMPACT410	3.77358	LUSC	Female	71	Never	2	Monotherapy	12.53	1	SD	YES
P-0005975	IMPACT410	10.3774	LUAD	Female	81	Ever	2	Monotherapy	1.17	1	PD	NO
P-0005981	IMPACT410	9.43396	LUAD	Male	60	Ever	1	Monotherapy	18.9	1	SD	YES
P-0006047	IMPACT410	1.88679	LUAD	Female	62	Never	2	Monotherapy	7.8	1	PR	YES
P-0006071	IMPACT410	18.8679	LUAD	Female	53	Ever	2	Monotherapy	4.73	1	SD	NO
P-0006084	IMPACT410	6.60377	LUAD	Male	62	Never	1	Monotherapy	3.5	1	SD	NO
P-0006114	IMPACT410	3.77358	LUAD	Female	55	Never	3	Monotherapy	1.8	1	PD	NO
P-0006294	IMPACT410	3.77358	LUAD	Female	63	Ever	2	Monotherapy	0.73	1	SD	NO
P-0006312	IMPACT410	6.60377	LUAD	Female	51	Never	2	Combination	15.3	0	PR	YES
P-0006330	IMPACT410	1.88679	LUAD	Male	45	Never	2	Monotherapy	5.4	1	SD	NO
P-0006343	IMPACT410	5.66038	LUAD	Female	60	Ever	2	Monotherapy	1.6	1	PD	NO
P-0006364	IMPACT410	4.71698	LUAD	Male	63	Ever	2	Monotherapy	4.33	1	SD	NO
P-0006415	IMPACT410	4.71698	LUAD	Male	86	Ever	2	Monotherapy	1.97	1	PD	NO
P-0006540	IMPACT410	11.3208	LUSC	Male	70	Ever	1	Combination	1.67	1	PD	NO
P-0006642	IMPACT410	19.8113	LUAD	Female	68	Ever	2	Monotherapy	2.7	1	PD	NO
P-0006724	IMPACT410	22.6415	NSCLC	Female	48	Ever	2	Monotherapy	7.37	0	PR	YES
P-0006768	IMPACT410	12.2642	LUAD	Male	66	Ever	1	Monotherapy	4.27	1	SD	NO
P-0006895	IMPACT410	34.9057	LUAD	Male	65	Ever	2	Monotherapy	9.37	0	PR	YES
P-0006954	IMPACT410	7.54717	LUAD	Female	66	Ever	3	Monotherapy	1.63	1	PD	NO
P-0006993	IMPACT410	7.54717	LUAD	Male	68	Ever	3	Monotherapy	1	1	PD	NO
P-0007084	IMPACT410	8.49057	LUAD	Male	83	Ever	1	Combination	1.63	1	PD	NO
P-0007088	IMPACT410	4.71698	LUAD	Female	42	Ever	2	Monotherapy	1.87	1	PD	NO
P-0007101	IMPACT410	11.3208	LUAD	Male	76	Ever	2	Monotherapy	1.7	1	PD	NO
P-0007121	IMPACT410	7.54717	LUAD	Female	58	Ever	1	Monotherapy	8.77	0	PR	YES
P-0007123	IMPACT410	8.49057	LUAD	Female	66	Ever	2	Monotherapy	15.9	0	PR	YES
P-0007278	IMPACT410	7.54717	LUNE	Female	55	Ever	3	Monotherapy	2.57	1	PD	NO
P-0007418	IMPACT410	16.0377	LUAD	Female	56	Ever	2	Monotherapy	12.87	0	SD	YES
P-0007420	IMPACT410	3.77358	LUAD	Female	85	Ever	2	Monotherapy	2.37	1	SD	NO
P-0007493	IMPACT410	17.9245	LUAD	Male	76	Ever	2	Monotherapy	2.07	0	PR	NE
P-0007582	IMPACT410	4.71698	LUAD	Male	82	Ever	2	Monotherapy	1.03	1	PD	NO
P-0007583	IMPACT410	13.2075	LUAD	Female	69	Ever	2	Monotherapy	1.63	1	PD	NO
P-0007597	IMPACT410	15.0943	LUAD	Male	73	Ever	2	Monotherapy	1.17	1	PD	NO
P-0007619	IMPACT410	9.43396	LUAD	Male	77	Ever	2	Monotherapy	1.17	1	PD	NO
P-0007633	IMPACT410	2.83019	LUAD	Male	76	Never	1	Combination	24.27	1	SD	YES
P-0007757	IMPACT410	8.49057	NSCLC	Female	37	Ever	2	Combination	6.33	1	SD	YES
P-0007861	IMPACT410	2.83019	LUAD	Female	76	Never	3	Monotherapy	2.6	1	PD	NO
P-0007879	IMPACT410	9.43396	LUAD	Female	68	Ever	2	Monotherapy	12.07	1	PR	YES
P-0007977	IMPACT410	5.66038	NSCLC	Female	69	Ever	2	Monotherapy	1.63	1	PD	NO
P-0007978	IMPACT410	10.3774	LUAD	Female	50	Ever	2	Monotherapy	2.5	1	PD	NO
P-0008176	IMPACT410	3.77358	LUAD	Female	71	Never	1	Monotherapy	1.93	1	PD	NO
P-0008239	IMPACT410	15.0943	LUSC	Female	74	Ever	2	Monotherapy	15.13	1	SD	YES
P-0008295	IMPACT410	5.66038	LUAD	Male	57	Ever	1	Monotherapy	3.17	1	PD	NO
P-0008322	IMPACT410	2.83019	LUAD	Male	66	Ever	2	Monotherapy	2.1	0	SD	NE
P-0008370	IMPACT410	6.60377	LUAD	Female	77	Ever	2	Monotherapy	0.9	1	PD	NO
P-0008406	IMPACT410	23.5849	LUAD	Female	67	Ever	4	Monotherapy	1.17	1	PD	NO
P-0008442	IMPACT410	12.2642	LUAD	Female	65	Never	2	Monotherapy	1.4	1	PD	NO
P-0008715	IMPACT410	17.9245	LUAD	Male	73	Ever	1	Combination	9.1	1	SD	YES
P-0008786	IMPACT410	4.71698	LUAD	Male	64	Never	2	Monotherapy	1.87	0	SD	NE
P-0008848	IMPACT410	5.66038	LUNE	Male	76	Ever	2	Monotherapy	1.33	1	PD	NO
P-0008851	IMPACT410	7.54717	NSCLC	Male	63	Ever	1	Monotherapy	1.4	1	PD	NO
P-0008935	IMPACT410	10.3774	LUAD	Female	74	Ever	3	Monotherapy	3.07	1	PD	NO
P-0008944	IMPACT410	10.3774	LUAD	Female	46	Ever	1	Monotherapy	1.6	1	PD	NO
P-0008976	IMPACT410	7.54717	LUAD	Male	83	Ever	2	Combination	22.63	1	PR	YES
P-0009080	IMPACT410	5.66038	LUSC	Male	74	Ever	2	Monotherapy	1.87	1	SD	NO
P-0009202	IMPACT410	11.3208	LUSC	Male	66	Ever	2	Monotherapy	3.47	0	PR	NE
P-0009256	IMPACT410	9.43396	LUAD	Female	75	Ever	2	Monotherapy	7.47	1	SD	YES
P-0009274	IMPACT410	3.77358	LUAD	Female	76	Ever	2	Combination	1	1	PD	NO
P-0009293	IMPACT410	20.7547	LUAD	Female	80	Ever	2	Monotherapy	16.57	0	PR	YES
P-0009319	IMPACT410	1.88679	LUAD	Male	62	Ever	1	Combination	13	1	SD	YES
P-0009379	IMPACT410	9.43396	LUAD	Male	69	Ever	3	Monotherapy	1.03	1	SD	NO
P-0009419	IMPACT410	12.2642	LUAD	Male	60	Ever	2	Monotherapy	1.73	1	PD	NO
P-0009426	IMPACT410	10.3774	LUAD	Female	64	Ever	6	Monotherapy	5.53	1	SD	NO
P-0009469	IMPACT410	2.83019	LUAD	Female	32	Never	2	Monotherapy	2.73	1	PD	NO
P-0009473	IMPACT410	8.49057	LUAD	Male	79	Ever	2	Monotherapy	11.97	0	PR	YES
P-0009501	IMPACT410	5.66038	LUSC	Male	72	Ever	2	Monotherapy	2.6	1	PD	NO
P-0009505	IMPACT410	2.83019	LUAD	Female	62	Ever	1	Monotherapy	2.2	1	PD	NO
P-0009521	IMPACT410	1.88679	NSCLC	Female	74	Ever	2	Monotherapy	2.47	1	PD	NO
P-0009586	IMPACT410	11.3208	LUAD	Female	55	Ever	2	Monotherapy	7.17	1	SD	YES
P-0009655	IMPACT410	2.83019	LUAD	Female	68	Ever	1	Combination	8.63	1	SD	YES
P-0009680	IMPACT410	5.66038	LUAD	Female	59	Ever	5	Monotherapy	5.4	1	SD	NO
P-0009763	IMPACT410	1.88679	LUAD	Female	48	Ever	2	Combination	1.57	1	PD	NO
P-0009764	IMPACT410	21.6981	LUAD	Female	50	Ever	2	Monotherapy	6.3	0	SD	YES
P-0009833	IMPACT410	31.1321	LUAD	Female	54	Ever	2	Monotherapy	10.4	1	SD	YES
P-0009959	IMPACT410	2.83019	LUAD	Male	66	Ever	2	Monotherapy	5.87	1	SD	NO
P-0010024	IMPACT410	3.77358	LUSC	Male	80	Ever	2	Monotherapy	16.73	0	PR	YES
P-0010025	IMPACT410	10.3774	LUAD	Female	58	Ever	2	Monotherapy	1.63	1	PD	NO
P-0010065	IMPACT410	1.88679	LUAD	Male	39	Ever	2	Monotherapy	7.53	0	PR	YES
P-0010213	IMPACT410	15.0943	LUAD	Female	50	Ever	2	Monotherapy	16.8	0	PR	YES
P-0010256	IMPACT410	3.77358	LUAD	Female	72	Ever	2	Monotherapy	3.1	1	PD	NO
P-0010636	IMPACT410	6.60377	LUSC	Male	68	Ever	2	Monotherapy	5.77	1	SD	NO
P-0010648	IMPACT410	1.88679	LUAD	Male	73	Ever	2	Monotherapy	2.03	1	PD	NO
P-0010715	IMPACT410	48.1132	LUNE	Male	67	Ever	2	Combination	2.77	0	PR	NE
P-0010736	IMPACT410	24.5283	LUAD	Male	78	Ever	1	Monotherapy	9.8	1	SD	YES
P-0010760	IMPACT410	4.71698	LUAD	Male	51	Ever	2	Monotherapy	5.43	1	PD	NO
P-0010840	IMPACT410	10.3774	LUAD	Female	55	Ever	2	Monotherapy	0.83	1	PD	NO
P-0010891	IMPACT410	0.943396	LUAD	Female	42	Never	3	Combination	1.27	1	PD	NO
P-0010986	IMPACT410	7.54717	LUAD	Female	55	Ever	2	Monotherapy	2.3	1	SD	NO
P-0011033	IMPACT410	1.88679	LUAD	Female	62	Never	2	Monotherapy	1.7	1	PD	NO
P-0011036	IMPACT410	11.3208	LUNE	Male	55	Ever	2	Monotherapy	1.8	1	PD	NO
P-0011149	IMPACT410	11.3208	LUAD	Female	58	Ever	2	Monotherapy	2.47	1	PD	NO
P-0011180	IMPACT410	1.88679	LUAD	Female	60	Never	3	Monotherapy	1.83	1	PD	NO
P-0011192	IMPACT410	10.3774	LUAD	Female	74	Ever	2	Monotherapy	2.27	1	PD	NO
P-0011244	IMPACT410	2.83019	LUSC	Male	76	Ever	2	Monotherapy	2.1	1	PD	NO
P-0011254	IMPACT410	7.54717	LUAD	Female	56	Ever	2	Combination	1.53	1	PD	NO
P-0011499	IMPACT410	7.54717	LUAD	Female	71	Ever	1	Monotherapy	2.27	1	PD	NO
P-0011541	IMPACT410	3.77358	LUAD	Female	77	Ever	3	Monotherapy	4.2	0	PR	NE
P-0011559	IMPACT410	3.77358	LUAD	Male	72	Ever	2	Monotherapy	5.37	1	SD	NO
P-0012076	IMPACT410	4.71698	LUAD	Male	72	Never	2	Combination	3.5	1	SD	NO
P-0012192	IMPACT410	13.2075	LUAD	Female	72	Ever	2	Combination	12.8	0	PR	YES
P-0012373	IMPACT410	37.7358	LUAD	Male	68	Ever	2	Monotherapy	1.77	1	PD	NO
P-0012427	IMPACT410	5.66038	LUAD	Male	66	Ever	2	Monotherapy	1.7	1	PD	NO
P-0012629	IMPACT410	2.83019	NSCLC	Male	81	Ever	2	Monotherapy	4.8	1	SD	NO
P-0012729	IMPACT410	6.60377	LUAD	Male	69	Ever	2	Monotherapy	4.27	1	SD	NO
P-0012817	IMPACT410	32.0755	LUAD	Male	54	Ever	2	Monotherapy	7.2	0	PR	YES
P-0012846	IMPACT410	7.54717	LUAD	Female	59	Ever	1	Monotherapy	11.3	0	PR	YES
P-0012849	IMPACT410	9.43396	LUAD	Male	57	Ever	2	Monotherapy	1.7	1	PD	NO
P-0012866	IMPACT410	5.66038	LUAD	Female	50	Never	3	Monotherapy	2.9	1	PD	NO
P-0012908	IMPACT410	6.60377	LUAD	Male	79	Never	2	Monotherapy	3.6	1	SD	NO
P-0012931	IMPACT410	9.43396	LUSC	Male	71	Ever	2	Monotherapy	2	1	SD	NO
P-0013653	IMPACT410	7.54717	LUAD	Female	69	Ever	2	Combination	5.43	1	SD	NO
P-0014172	IMPACT410	16.9811	LUAD	Male	83	Ever	1	Monotherapy	3.77	1	SD	NO
P-0014269	IMPACT468	0.819672	LUSC	Male	74	Ever	2	Monotherapy	1.7	1	SD	NO
P-0014451	IMPACT468	9.01639	LUAD	Female	64	Ever	2	Monotherapy	0.6	1	PD	NO
P-0014529	IMPACT468	20.4918	LUSC	Female	65	Ever	1	Monotherapy	4.67	0	PR	NE
P-0014599	IMPACT468	13.9344	LUSC	Male	63	Ever	2	Monotherapy	8.83	0	SD	YES
P-0014786	IMPACT468	10.6557	NSCLC	Female	65	Ever	2	Monotherapy	1.87	1	PD	NO
P-0014818	IMPACT468	27.0492	LUAD	Male	83	Ever	1	Monotherapy	6.03	1	SD	YES
P-0015078	IMPACT468	7.37705	LUAD	Female	69	Ever	2	Monotherapy	2.37	1	PD	NO
P-0015296	IMPACT468	18.8525	NSCLC	Male	67	Ever	1	Monotherapy	6.43	0	PR	YES
P-0015531	IMPACT468	4.91803	LUSC	Female	53	Ever	2	Monotherapy	7.1	0	PR	YES
P-0015556	IMPACT468	4.09836	LUAD	Male	64	Ever	2	Monotherapy	16.73	1	PR	YES
P-0015758	IMPACT468	4.91803	NSCLC	Female	88	Ever	1	Monotherapy	4.07	0	PR	NE
P-0015771	IMPACT468	1.63934	LUAD	Male	62	Ever	2	Combination	3.43	1	SD	NO
P-0015780	IMPACT468	5.7377	LUAD	Male	51	Ever	2	Monotherapy	1.83	1	PD	NO
P-0015785	IMPACT468	20.4918	LUAD	Female	56	Ever	2	Monotherapy	4.17	1	SD	NO
P-0015984	IMPACT468	19.6721	LUSC	Female	66	Ever	2	Monotherapy	1.63	1	PD	NO
P-0016033	IMPACT468	27.0492	LUAD	Male	72	Ever	1	Monotherapy	5.5	0	PR	NE
P-0016046	IMPACT468	4.91803	LUAD	Female	68	Never	2	Monotherapy	2.67	1	PD	NO
P-0016646	IMPACT468	8.19672	LUAD	Male	76	Ever	1	Monotherapy	1.87	1	SD	NO
P-0016809	IMPACT468	3.27869	NSCLC	Female	88	Ever	1	Monotherapy	4.13	0	PR	NE
